# Supplementary material for: Climate Change Impact on Yield and Water Use of Rice–Wheat Rotation System in the Huang-Huai-Hai Plain, China
Source: Biology (Basel). 2022 Aug 25;11(9):1265. doi: 10.3390/biology11091265 (PMC9495956; doi:10.3390/biology11091265)
Supplement: Supplementary file 1 [file biology-11-01265-s001.zip]

Archive with 1 entries (1 files):
- biology-1823039-supplementary.pdf
